# Supplementary material for: Individual Work Attitudes and Work Ability
Source: Eur J Investig Health Psychol Educ. 2025 Apr 3;15(4):53. doi: 10.3390/ejihpe15040053 (PMC12025400; doi:10.3390/ejihpe15040053)
Supplement: Supplementary file 1 [file ejihpe-15-00053-s001.zip]

Archive with 1 entries (1 files):
- ejihpe-3504056-supplementary.pdf
